# Supplementary material for: Effects of Chronic Kidney Disease on Nanomechanics of the Endothelial Glycocalyx Are Mediated by the Mineralocorticoid Receptor
Source: Int J Mol Sci. 2022 Sep 13;23(18):10659. doi: 10.3390/ijms231810659 (PMC9503126; doi:10.3390/ijms231810659)
Supplement: Supplementary file 1 [file ijms-23-10659-s001.zip]

Archive with 1 entries (1 files):
- ijms-1842619-supplementary.pdf
